# Supplementary material for: Self-Reconstructed Metal–Organic Framework-Based Hybrid Electrocatalysts for Efficient Oxygen Evolution
Source: Nanomaterials (Basel). 2024 Jul 9;14(14):1168. doi: 10.3390/nano14141168 (PMC11279696; doi:10.3390/nano14141168)
Supplement: Supplementary file 1 [file nanomaterials-14-01168-s001.zip]

Archive with 1 entries (1 files):
- nanomaterials-3060091-supplementary.pdf
